# Supplementary material for: Machine Learning-Assisted SERS Platform for Rapid and Quantitative Discrimination of Shiga Toxin-Producing E. coli Serotypes
Source: Biosensors (Basel). 2025 Nov 4;15(11):740. doi: 10.3390/bios15110740 (PMC12650715; doi:10.3390/bios15110740)
Supplement: Supplementary file 1 [file biosensors-15-00740-s001.zip]

Archive with 1 entries (1 files):
- biosensors-3907889-supplementary.pdf
